# Supplementary material for: A causal association between obesity and constipation: a two-sample bidirectional Mendelian randomization study and meta-analysis
Source: Front Nutr. 2024 Nov 11;11:1430280. doi: 10.3389/fnut.2024.1430280 (PMC11586183; doi:10.3389/fnut.2024.1430280)
Supplement: Supplementary file 1 [file Table_1.XLSX]

## Sheet: S1
Table S1 Sources and characteristics of GWAS summary data in the study
Phenotypes	Source	Year of publication	Codes*, references or ICD codes	Sample size	Cases (n)	Controls (n)	Cases (%)	population
Obesity constitution-related phenotypes
BMI	Po-Ru Loh, et al.	2018	GCST90029007 ( PMID: 29892013)	532396	-	-	-	European
	Masato Akiyama, et al.	2017	GCST004904 ( PMID: 28892062)	158284	-	-	-	East Asian
WHR	Dmitry Shungin, et al.	2015	GCST004064 (PMID: 25673412)	142762	-	-	-	European
WC	Ben Elsworth, et al.	2018	ukb-b-9405	462166	-	-	-	European
HC	Neale Lab, et al.	2017	ukb-a-388	336601	-	-	-	European
	Chia-Yen Chen, et al.	2023	GCST90278633 ( PMID: 38116116)	92615	-	-	-	East Asian
Disease
Constipation	Longda Jiang et al.	2021	GCST90044172 (PMID: 34737426)	451567	4781	446786	0.0106	European
	Saori Sakaue	2021	GCST90018609 (PMID: 34594039)	176629	397	176232	0.0022	East Asian
WC=circumference; BMI=body mass index; HC=hip circumference; WHR=waist-to-hip ratio; PMID=PubMed ID

## Sheet: S2
Table S2 Effect of obesity on constipation risk (European population)
Exposures	Outcome	No.of SNPsa	Modes	OR (95% CI)	P val	MR Egger pleiotropy test		Heterogeneity test
						Intercept	P-value	P-value
BMI	Constipation	877	MR Egger	0.94(0.69-1.30)	0.724	0.0036	0.176	0.039
		877	Weighted median	1.19(1.01-1.39)	0.0361
		877	Weighted mode	1.14(0.70-1.86)	0.606
		877	Simple mode	1.14(0.60-2.16)	0.694
		877	IVW (MRE)	1.16(1.05-1.29)	0.00396			0.037
WHR	Constipation	2	IVW (FE)	1.83(0.83-4.07)	0.136			0.935
WC	Constipation	549	MR Egger	0.94(0.62-1.43)	0.772	0.004	0.193	0.141
		549	Weighted median	1.21(0.96-1.50)	0.0999
		549	Weighted mode	0.96(0.57-1.63)	0.894
		549	Simple mode	1.45(0.63-3.36)	0.383
		549	IVW (FE)	1.22(1.07-1.40)	0.00385			0.136
HC	Constipation	410	MR Egger	0.93(0.63-1.36)	0.699	0.0005	0.899	0.0028
		410	Weighted median	1.00(0.83-1.20)	0.991
		410	Weighted mode	1.23(0.74-2.05)	0.423
		410	Simple mode	1.26(0.65-2.44)	0.491
		410	IVW (MRE)	0.95(0.84-1.08)	0.415			0.0031
MR=Mendelian Randomization; SNP=Single Nucleotide Polymorphism; IVW=Inverse variance weighted; FE=fixed effects; MRE=multiplicative random effects; BMI=body mass index; WHR=waist-to-hip ratio; WC=circumference; HC=hip circumference. The int refer to MR-Egger intercept. P pleiotropy refer to MR-Egger intercept's p value

## Sheet: S3
Table S3 Effect of constipation on obesity risk (European population)
Exposures	Outcome	No.of SNPsa	Modes	OR (95% CI)	P val	MR Egger pleiotropy test		Heterogeneity test
						Intercept	P-value	P-value
Constipation	BMI	10	MR Egger	1.01(0.99-1.04)	0.245	-0.0009	0.668	0.389
		10	Weighted median	1.01(1.00-1.03)	0.122
		10	Weighted mode	1.01(0.99-1.04)	0.403
		10	Simple mode	1.01(0.99-1.04)	0.408
		10	IVW (FE)	1.01(1.00-1.02)	0.0893			0.468
Constipation	WHR	11	MR Egger	1.04(0.94-1.15)	0.44	-0.008	0.357	0.515
		11	Weighted median	1.03(0.96-1.11)	0.411
		11	Weighted mode	1.04(0.94-1.15)	0.443
		11	Simple mode	1.04(0.92-1.17)	0.552
		11	IVW (FE)	1.00(0.95-1.06)	0.994			0.519
Constipation	WC	10	MR Egger	1.01(0.98-1.03)	0.653	0.0004	0.862	0.119
		10	Weighted median	1.01(0.99-1.02)	0.282
		10	Weighted mode	1.01(0.99-1.03)	0.438
		10	Simple mode	1.01(0.99-1.04)	0.417
		10	IVW (FE)	1.01(1.00-1.02)	0.141			0.169
Constipation	HC	10	MR Egger	0.99(0.97-1.02)	0.674	0.0005	0.839	0.795
		10	Weighted median	1.00(0.98-1.02)	0.774
		10	Weighted mode	1.01(0.97-1.04)	0.728
		10	Simple mode	1.01(0.97-1.04)	0.741
		10	IVW (FE)	1.00(0.98-1.01)	0.626			0.861
MR=Mendelian Randomization; SNP=Single Nucleotide Polymorphism; IVW=Inverse variance weighted; FE=fixed effects; BMI=body mass index; WHR=waist-to-hip ratio; WC=circumference; HC=hip circumference. The int refer to MR-Egger intercept. P pleiotropy refer to MR-Egger intercept's p value

## Sheet: S4
Table S4 Effect of obesity on constipation risk (Asian population)
Exposures	Outcome	No.of SNPsa	Modes	OR (95% CI)	P val	MR Egger pleiotropy test		Heterogeneity test
						Intercept	P-value	P-value
BMI	Constipation	76	MR Egger	0.31(0.05-2.14)	0.24	0.041	0.166	0.34
		76	Weighted median	0.98(0.39-2.49)	0.974
		76	Weighted mode	0.95(0.18-5.06)	0.954
		76	Simple mode	1.21(0.14-10.63)	0.864
		76	IVW (FE)	1.14(0.61-2.12)	0.678			0.311
HC	Constipation	50	MR Egger	0.66(0.05-9.32)	0.762	0.025	0.605	0.375
		50	Weighted median	1.43(0.53-3.84)	0.476
		50	Weighted mode	1.30(0.20-8.48)	0.785
		50	Simple mode	1.30(0.18-9.49)	0.797
		50	IVW (FE)	1.31(0.67-2.53)	0.428			0.403
MR=Mendelian Randomization; SNP=Single Nucleotide Polymorphism; IVW=Inverse variance weighted; FE=fixed effects; BMI=body mass index; WHR=waist-to-hip ratio; WC=circumference; HC=hip circumference. The int refer to MR-Egger intercept. P pleiotropy refer to MR-Egger intercept's p value

## Sheet: S5
Table S5 Main characters of included studies
Author	Year	Country	Number of participants
			Experimental group		Control group
						Study quality	Study design
			overweight	obese	normal weight
Teitelbaum JE	2009	United States	122	152	483	8	case-control study
Olaru C	2016	Romania	234		112	8	case-control study
Koppen IJ	2016	Colombia	542	188	2090	8	cross-sectional study
Chang SH	2013	Korea	23	6	172	7	case-control study
Yuwanita N	2018	Indonesia		31	119	7	cross-sectional study
Costa, M.L	2011	Brazil	144		933	7	cross-sectional study
Phatak UP	2014	United States	68	124	258	9	case-control study
Pashankar DS	2005	United States		270	1379	8	case-control study
Dehghani,S.	2013	Iran		74	127	8	case-control study
Pourhoseingholi MA	2009	Iran	959	430	1158	8	cross-sectional study
Hong Y	2024	China	4837	5185	4026	7	cross-sectional study
Kudish BI	2009	United States	5781	5602	5028	8	cohort study
Talley NJ	2004	New Zealand	278	109	537	9	cohort study
Delgado-Aros S	2004	United States	833	454	620	7	cross-sectional study
